# Supplementary material for: A new species of Besleria (Gesneriaceae) from the Serranía El Pinche (Cauca), southwestern Colombia
Source: PhytoKeys. 2020 Oct 7;162:71–80. doi: 10.3897/phytokeys.162.55891 (PMC7560508; doi:10.3897/phytokeys.162.55891)
Supplement: XML Treatment for Besleria santaclarensis [file phytokeys.162.55891-treatment1.xml]

<!DOCTYPE tp:taxon-treatment
  PUBLIC "-//TaxonX//DTD Taxonomic Treatment Publishing DTD v0 20100105//EN" "tax-treatment-NSO.dtd">
<tp:taxon-treatment xmlns:tp="http://www.plazi.org/taxpub"><tp:treatment-meta><kwd-group><label>Taxon classification</label><kwd><named-content xmlns:xlink="http://www.w3.org/1999/xlink" content-type="kingdom">Plantae</named-content></kwd><kwd><named-content xmlns:xlink="http://www.w3.org/1999/xlink" content-type="order">Lamiales</named-content></kwd><kwd><named-content xmlns:xlink="http://www.w3.org/1999/xlink" content-type="family">Gesneriaceae</named-content></kwd></kwd-group><mixed-citation publication-type="journal"><person-group><name><surname>Sánchez-Taborda</surname><given-names>Jhon A.</given-names></name><name><surname>Zuluaga</surname><given-names>Alejandro</given-names></name><name><surname>Clavijo</surname><given-names>Laura</given-names></name></person-group><article-title>A new species of <italic><tp:taxon-name><tp:taxon-name-part taxon-name-part-type="genus" reg="Besleria">Besleria</tp:taxon-name-part></tp:taxon-name></italic> (<tp:taxon-name><tp:taxon-name-part taxon-name-part-type="family">Gesneriaceae</tp:taxon-name-part></tp:taxon-name>) from the Serranía El Pinche (Cauca), southwestern Colombia</article-title><source>PhytoKeys</source><day>07</day><month>10</month><year>2020</year><volume>162</volume><fpage>71</fpage><lpage>80</lpage><pub-id pub-id-type="doi">10.3897/phytokeys.162.55891</pub-id></mixed-citation></tp:treatment-meta><tp:nomenclature><tp:taxon-name><object-id xmlns:xlink="http://www.w3.org/1999/xlink" content-type="arpha" xlink:type="simple">A49C9D36-016E-5120-8A00-E7D0744C578B</object-id>
            <tp:taxon-name-part taxon-name-part-type="genus" reg="Besleria">Besleria</tp:taxon-name-part>
            <tp:taxon-name-part taxon-name-part-type="species" reg="santaclarensis">santaclarensis</tp:taxon-name-part>
            <object-id xmlns:xlink="http://www.w3.org/1999/xlink" content-type="ipni" xlink:type="simple">urn:lsid:ipni.org:names:77211931-1</object-id>
          </tp:taxon-name><tp:taxon-authority>Clavijo &amp; Sánchez-Taborda</tp:taxon-authority><tp:taxon-status xmlns:xlink="http://www.w3.org/1999/xlink" xlink:type="simple">sp. nov.</tp:taxon-status><xref ref-type="fig" rid="F1">Figs 1</xref><xref ref-type="fig" rid="F2">, 2</xref></tp:nomenclature><tp:treatment-sec sec-type="material" id="SECID0EPJAC"><title>Type.</title><p>Colombia, Cauca: Municipio Argelia, corregimiento Santa Clara, vereda Santa Clara, Reserva Forestal Protectora Regional “Serranía El Pinche”, flanco oriental de la Serranía que se desprende de la vertiente pacífica de la Cordillera Occidental, camino por el borde de la quebrada La Planada, <named-content xmlns:xlink="http://www.w3.org/1999/xlink" content-type="dwc:verbatimCoordinates" xlink:type="simple"><named-content content-type="geo-json" specific-use="{&#34;type&#34;:&#34;Point&#34;,&#34;coordinates&#34;:[-77.314383,2.398967]}" id="NCID0EYJAC" xlink:type="simple">2°23.938'N, 77°18.863'W</named-content></named-content>, 1620 m. 25 Sep 2017 (fl), <italic>Jhon Alexander Sánchez-Taborda, Álex Cortés, Andrea Borrero, Fernando Joaqui, Andrés Pérez, Erminson Buitrago, Julian Uetochambo</italic> 2552 (holotype: <named-content xmlns:xlink="http://www.w3.org/1999/xlink" content-type="dwc:institutional_code" xlink:type="simple">COL</named-content>!; isotype: <named-content xmlns:xlink="http://www.w3.org/1999/xlink" content-type="dwc:institutional_code" xlink:type="simple">CUVC</named-content>!).</p><fig id="F1" position="float" orientation="portrait"><object-id xmlns:xlink="http://www.w3.org/1999/xlink" content-type="doi" xlink:type="simple">10.3897/phytokeys.162.55891.figure1</object-id><object-id xmlns:xlink="http://www.w3.org/1999/xlink" content-type="arpha" xlink:type="simple">F9016229-F54C-5F0A-9F8A-5FB1FE04F133</object-id><label>Figure 1.</label><caption><p>Drawing of <italic><tp:taxon-name><tp:taxon-name-part taxon-name-part-type="genus" reg="Besleria">Besleria</tp:taxon-name-part> <tp:taxon-name-part taxon-name-part-type="species" reg="santaclarensis">santaclarensis</tp:taxon-name-part></tp:taxon-name></italic> Clavijo &amp; Sánchez-Taborda, sp. nov. <bold>A</bold> habit <bold>B</bold> leaf detail, adaxial view <bold>C</bold> calix, lateral view <bold>D</bold> flower, frontal view <bold>E</bold> corolla, lateral view <bold>F</bold> interior view of corolla showing stamens and staminode <bold>G</bold> gynoecium with anular nectary gland <bold>H</bold> fruit, lateral view. Illustration by Adriana Sanín, based on the holotype <italic>Sánchez-Taborda et al. 2552</italic>.</p></caption><graphic xmlns:xlink="http://www.w3.org/1999/xlink" xlink:href="phytokeys-162-071-g001.jpg" position="float" orientation="portrait" xlink:type="simple" id="oo_460492.jpg"><uri content-type="original_file" xlink:type="simple">https://binary.pensoft.net/fig/460492</uri></graphic></fig><p><italic><tp:taxon-name><tp:taxon-name-part taxon-name-part-type="genus" reg="Besleria">Besleria</tp:taxon-name-part> <tp:taxon-name-part taxon-name-part-type="species" reg="santaclarensis">santaclarensis</tp:taxon-name-part></tp:taxon-name></italic> is distinguished by epedunculate inflorescences, usually in the leafless axils near the base of the stem, with up to 8 glabrous orange flowers, and magenta glabrous calyx that covers 2/3 of the corolla.</p><fig id="F2" position="float" orientation="portrait"><object-id xmlns:xlink="http://www.w3.org/1999/xlink" content-type="doi" xlink:type="simple">10.3897/phytokeys.162.55891.figure2</object-id><object-id xmlns:xlink="http://www.w3.org/1999/xlink" content-type="arpha" xlink:type="simple">0905549B-29F1-5753-9A9E-723F90EE62C3</object-id><label>Figure 2.</label><caption><p><italic><tp:taxon-name><tp:taxon-name-part taxon-name-part-type="genus" reg="Besleria">Besleria</tp:taxon-name-part> <tp:taxon-name-part taxon-name-part-type="species" reg="santaclarensis">santaclarensis</tp:taxon-name-part></tp:taxon-name></italic> Clavijo &amp; Sánchez-Taborda, sp. nov. <bold>A</bold> branch showing leaf and inflorescence <bold>B</bold> inflorescence showing flower in lateral view <bold>C</bold> inflorescence showing an immature fruit <bold>D</bold> frontal view of the corolla. (Photographs by Jhon A. Sánchez-Taborda from the paratype).</p></caption><graphic xmlns:xlink="http://www.w3.org/1999/xlink" xlink:href="phytokeys-162-071-g002.jpg" position="float" orientation="portrait" xlink:type="simple" id="oo_460493.jpg"><uri content-type="original_file" xlink:type="simple">https://binary.pensoft.net/fig/460493</uri></graphic></fig><p>Terrestrial subshrub, 1–1.5 m tall. Stem erect, sometimes scandent, branched, terete in cross section, 1.9–4 mm diam., subwoody, green, surface smooth to longitudinally striated, strigose toward the apex, trichomes &lt; 1 mm long, unbranched, white; internodes 1.7–5.8 cm long. Leaves opposite, equal in a pair, sometimes subequal, older leaves usually caducous; petiole 1.6–4.9 cm long, slightly winged in cross-section, glabrate in basal leaves, strigose in apical leaves, trichomes &lt; 1 mm long, white; blades elliptic, coriaceous, papyraceous when dry, 6.4–17.6 × 2.8–6.8 cm, green and glossy adaxially, olive green abaxially, apex acuminate, base cuneate, sometimes oblique, margin entire, glabrate on both surfaces, 7–10 pairs of secondary veins, obscure adaxially and raised abaxially with scarce and whitish indument, higher order of venation only evident abaxially. Inflorescence a pair-flowered cyme, axillar, usually in the leafless axils near the base of the stem, up to 8 flowers per inflorescence; peduncle and bracts absent. Pedicel oblique to perpendicular relative to the stem, 8.6–17.1 mm long, maroon, glabrous. Calyx magenta, membranous, persistent in fruit, venation evident, reticulated; calyx lobes 5, 4 nearly equal, free, apex acute, base truncate to cordate, margin entire, glabrous on both surfaces, ventral and lateral lobes 9–13 × 6.2–10.6 mm, ovate, dorsal lobe 10.1–11.9 × 4.3–5.3 mm, oblong; Corolla zygomorphic, protandrous, slightly gibbous, thick, 14.4–15.4 mm long, orange, glabrous; corolla tube slightly constricted above the base and then slightly ventricose ventrally, oblique relative to calyx, 12.3–13.5 mm long, 5.7–6.2 mm at its widest part, constriction above the base 3.7–4 mm diam., base 5.4–6.8 mm wide; throat 2.3–2.8 mm diam., inner surface with glandular trichomes; corolla lobes 5, subequal, orange, spreading, ovate, apex rounded, margin entire, glabrous on both surfaces, ventral lobe 1.4–2.6 × 2.4–3.1 mm, lateral lobes 2.5–3.4 × 2.4–3.9 mm, dorsal lobes 0.8–1.1 × 1.8–2.3 mm. Androecium of 4 stamens, didynamous, included; filaments 7.1–10.1 mm long, adnate to the corolla tube for 1.9–2.6 mm, forming a sheath, glabrous, coiling after anthesis, staminode 4.9–5.2 mm long; anthers reniform, 1.2–1.4 × 1.1–1.7 mm, coherent by the apex and lateral walls, dehiscence by longitudinal slits. Gynoecium with an annular nectary gland, 0.5–0.7 mm tall, glabrous; ovary superior, 3–3.1 × 2.5–2.7 mm wide, rounded, glabrous; style included, 6.4–6.8 mm long, glabrous; stigma bilobed. Fruit a berry olive green; seeds numerous.</p><p>[Measurements from flowers during the mature gynoecium phase.]</p></tp:treatment-sec><tp:treatment-sec sec-type="distribution" id="SECID0EINAC"><title>Distribution and ecology.</title><p><italic><tp:taxon-name><tp:taxon-name-part taxon-name-part-type="genus" reg="Besleria">Besleria</tp:taxon-name-part> <tp:taxon-name-part taxon-name-part-type="species" reg="santaclarensis">santaclarensis</tp:taxon-name-part></tp:taxon-name></italic> is endemic to Colombia and known only from the type locality in the municipality of Argelia (Cauca) in the Regional Protective Forest Reserve “Serranía El Pinche” and surrounding areas (Fig. <xref ref-type="fig" rid="F3">3</xref>). This species grows in the lower montane rainforest (<xref ref-type="bibr" rid="B10">Holdridge 1967</xref>) between 1300 and 1600 m above sea level, on the Pacific slope of the Cordillera Occidental of the Andes. It is frequent in open areas and in forest clearings, usually near to crops, pastures and remnants of secondary and riparian forests, whose canopies reach up to 35 m and 25 m, respectively. These forests have typical Andean floristic elements, represented by the genera <italic><tp:taxon-name><tp:taxon-name-part taxon-name-part-type="genus" reg="Saurauia">Saurauia</tp:taxon-name-part></tp:taxon-name></italic> Willd (<tp:taxon-name><tp:taxon-name-part taxon-name-part-type="family">Actinidaceae</tp:taxon-name-part></tp:taxon-name>), <italic><tp:taxon-name><tp:taxon-name-part taxon-name-part-type="genus" reg="Schefflera">Schefflera</tp:taxon-name-part></tp:taxon-name></italic> J.R. Forst. and G. Forst. (<tp:taxon-name><tp:taxon-name-part taxon-name-part-type="family">Araliaceae</tp:taxon-name-part></tp:taxon-name>), <italic><tp:taxon-name><tp:taxon-name-part taxon-name-part-type="genus" reg="Axinaea">Axinaea</tp:taxon-name-part></tp:taxon-name></italic> Ruiz and Pav. (<tp:taxon-name><tp:taxon-name-part taxon-name-part-type="family">Melastomataceae</tp:taxon-name-part></tp:taxon-name>), <italic><tp:taxon-name><tp:taxon-name-part taxon-name-part-type="genus" reg="Ladenbergia">Ladenbergia</tp:taxon-name-part></tp:taxon-name></italic> Klotzsch (<tp:taxon-name><tp:taxon-name-part taxon-name-part-type="family">Rubiaceae</tp:taxon-name-part></tp:taxon-name>), <italic><tp:taxon-name><tp:taxon-name-part taxon-name-part-type="genus" reg="Wettinia">Wettinia</tp:taxon-name-part></tp:taxon-name></italic> Poepp, <italic><tp:taxon-name><tp:taxon-name-part taxon-name-part-type="genus" reg="Socratea">Socratea</tp:taxon-name-part></tp:taxon-name></italic> H. Karst and <italic><tp:taxon-name><tp:taxon-name-part taxon-name-part-type="genus" reg="Iriartea">Iriartea</tp:taxon-name-part></tp:taxon-name></italic> Ruiz and Pav. (<tp:taxon-name><tp:taxon-name-part taxon-name-part-type="family">Arecaceae</tp:taxon-name-part></tp:taxon-name>), <italic><tp:taxon-name><tp:taxon-name-part taxon-name-part-type="genus" reg="Cyathea">Cyathea</tp:taxon-name-part></tp:taxon-name></italic> Sm and <italic><tp:taxon-name><tp:taxon-name-part taxon-name-part-type="genus" reg="Alsophila">Alsophila</tp:taxon-name-part></tp:taxon-name></italic> R. Br. (<tp:taxon-name><tp:taxon-name-part taxon-name-part-type="family">Cyatheaceae</tp:taxon-name-part></tp:taxon-name>).</p><fig id="F3" position="float" orientation="portrait"><object-id xmlns:xlink="http://www.w3.org/1999/xlink" content-type="doi" xlink:type="simple">10.3897/phytokeys.162.55891.figure3</object-id><object-id xmlns:xlink="http://www.w3.org/1999/xlink" content-type="arpha" xlink:type="simple">414DACAB-59F0-51AC-A64D-8B34167CD408</object-id><label>Figure 3.</label><caption><p>Distribution map of <italic><tp:taxon-name><tp:taxon-name-part taxon-name-part-type="genus" reg="Besleria">Besleria</tp:taxon-name-part> <tp:taxon-name-part taxon-name-part-type="species" reg="santaclarensis">santaclarensis</tp:taxon-name-part></tp:taxon-name></italic> and <italic><tp:taxon-name><tp:taxon-name-part taxon-name-part-type="genus" reg="Besleria">Besleria</tp:taxon-name-part> <tp:taxon-name-part taxon-name-part-type="species" reg="membranacea">membranacea</tp:taxon-name-part></tp:taxon-name></italic>.</p></caption><graphic xmlns:xlink="http://www.w3.org/1999/xlink" xlink:href="phytokeys-162-071-g003.jpg" position="float" orientation="portrait" xlink:type="simple" id="oo_460494.jpg"><uri content-type="original_file" xlink:type="simple">https://binary.pensoft.net/fig/460494</uri></graphic></fig></tp:treatment-sec><tp:treatment-sec sec-type="phenology" id="SECID0ECCAE"><title>Phenology.</title><p><italic><tp:taxon-name><tp:taxon-name-part taxon-name-part-type="genus" reg="Besleria">Besleria</tp:taxon-name-part> <tp:taxon-name-part taxon-name-part-type="species" reg="santaclarensis">santaclarensis</tp:taxon-name-part></tp:taxon-name></italic> has been found in flower in February and September and in fruit in February.</p></tp:treatment-sec><tp:treatment-sec sec-type="etymology" id="SECID0ETCAE"><title>Etymology.</title><p><italic><tp:taxon-name><tp:taxon-name-part taxon-name-part-type="genus" reg="Besleria">Besleria</tp:taxon-name-part> <tp:taxon-name-part taxon-name-part-type="species" reg="santaclarensis">santaclarensis</tp:taxon-name-part></tp:taxon-name></italic> is named after the type locality, the Santa Clara village, in the municipality of Argelia, Cauca. The territory currently known as Argelia and areas surrounding El Pinche mountain range were initially inhabited by the <italic><tp:taxon-name><tp:taxon-name-part taxon-name-part-type="genus" reg="Guapios">Guapios</tp:taxon-name-part></tp:taxon-name></italic> indigenous people, until the arrival of the colonists who named it the Agua Clara path, due to the streams of crystalline waters present in the area. Afterwards, during evangelization, a Franciscan priest changed the name to Santa Clara because of the fertility of the land, which he called holy (Alveiro Bolaños, personal communication).</p></tp:treatment-sec><tp:treatment-sec sec-type="Preliminary conservation status" id="SECID0ELDAE"><title>Preliminary conservation status.</title><p><italic><tp:taxon-name><tp:taxon-name-part taxon-name-part-type="genus" reg="Besleria">Besleria</tp:taxon-name-part> <tp:taxon-name-part taxon-name-part-type="species" reg="santaclarensis">santaclarensis</tp:taxon-name-part></tp:taxon-name></italic> is only known from the Regional Protective Forest Reserve “Serranía El Pinche” and surrounding areas. Although the Reserve is a protected area, deforestation and soil degradation caused by agriculture and livestock systems, as well as the presence of illicit crops in the surrounding areas, may have a significant impact on the integrity of this narrow endemic species. <italic><tp:taxon-name><tp:taxon-name-part taxon-name-part-type="genus" reg="Besleria">B.</tp:taxon-name-part> <tp:taxon-name-part taxon-name-part-type="species" reg="santaclarensis">santaclarensis</tp:taxon-name-part></tp:taxon-name></italic> is present in mature forests, but it is also frequent in open areas in remnants of secondary and riparian forests, suggesting it is resilient and capable of thriving in disturbed areas. A preliminary designation of Endangered (<abbrev xmlns:xlink="http://www.w3.org/1999/xlink" xlink:title="Endangered" id="ABBRID0EHEAE" xlink:type="simple">EN</abbrev>) category is provided, according to the criterium B2ab (<xref ref-type="bibr" rid="B11">IUCN 2012</xref>, <xref ref-type="bibr" rid="B12">2017</xref>), based on the small population of the species, with an estimated area of occupancy of less than 20 km<sup>2</sup>, and the continued habitat loss, due to the high concentration of illicit crops in the area (<xref ref-type="bibr" rid="B27">UNODC 2019</xref>).</p></tp:treatment-sec><ref-list><ref id="B10"><mixed-citation xmlns:xlink="http://www.w3.org/1999/xlink" xlink:type="simple"><person-group><name name-style="western"><surname>Holdridge</surname><given-names>LR</given-names></name></person-group> (<year>1967</year>) <source>Life Zone Ecology.</source><publisher-name>San José</publisher-name>, <publisher-loc>Costa Rica, Tropical Science Center</publisher-loc>, <size units="page">206 pp</size>.</mixed-citation></ref><ref id="B11"><mixed-citation xmlns:xlink="http://www.w3.org/1999/xlink" xlink:type="simple"><institution xlink:type="simple">IUCN</institution> (<year>2012</year>) IUCN Red List categories and criteria: Version 3.1, ed. 2. IUCN Species Survival Commission, Gland, Switzerland and Cambridge, UK.</mixed-citation></ref><ref id="B12"><mixed-citation xmlns:xlink="http://www.w3.org/1999/xlink" xlink:type="simple"><institution xlink:type="simple">IUCN</institution> (<year>2017</year>) Guidelines for using the IUCN red list categories and criteria. Version 13. Prepared by the Standards and Petitions Subcommittee. <ext-link xlink:type="simple" ext-link-type="uri" xlink:href="https://www.iucnredlist.org/resources/redlistguidelines">https://www.iucnredlist.org/resources/redlistguidelines</ext-link> [Accessed May 25, 2020]</mixed-citation></ref><ref id="B27"><mixed-citation xmlns:xlink="http://www.w3.org/1999/xlink" xlink:type="simple"><institution xlink:type="simple">UNODC</institution> (<year>2019</year>) Monitoreo de territorios afectados por cultivos ilícitos 2018. Oficina de las Naciones Unidas contra la Droga y el Delito, Gobierno de Colombia, 1–116. <ext-link xlink:type="simple" ext-link-type="uri" xlink:href="https://www.unodc.org/documents/colombia/2019/Agosto/Informe_de_Monitoreo_de_Territorios_Afectador_por_Cultivos_Ilicitos_en_Colombia_2018_.pdf">https://www.unodc.org/documents/colombia/2019/Agosto/Informe_de_Monitoreo_de_Territorios_Afectador_por_Cultivos_Ilicitos_en_Colombia_2018_.pdf</ext-link> [accessed 06.09.2020]</mixed-citation></ref></ref-list></tp:taxon-treatment>
